# Supplementary material for: Multi-Omics Exploration of the Mechanism of Curcumol to Reduce Invasion and Metastasis of Nasopharyngeal Carcinoma by Inhibiting NCL/EBNA1-Mediated UBE2C Upregulation
Source: Biomolecules. 2024 Sep 9;14(9):1142. doi: 10.3390/biom14091142 (PMC11430640; doi:10.3390/biom14091142)
Supplement: Supplementary file 1 [file biomolecules-14-01142-s001.zip]

Archive with 1 entries (1 files):
- biomolecules-3149571-supplementary.pdf
